# Supplementary material for: Mathematical model calibrated to in vitro data predicts mechanisms of antiviral action of the influenza defective interfering particle “OP7”
Source: iScience. 2024 Mar 5;27(4):109421. doi: 10.1016/j.isci.2024.109421 (PMC10959662; doi:10.1016/j.isci.2024.109421)
Supplement: Data S1. Experimental data used for model calibration, related to Figure 1 [file mmc2.xlsx]

## Sheet: STV infection
	mRNA [log10(molecules/cell)]								cRNA [log10(molecules/cell)]								vRNA [log10(molecules/cell)]
Time (hpi)	S5		S7-STV		S7-OP7		S8		S5		S7-STV		S7-OP7		S8		S5		S7-STV		S7-OP7		S8
	AVG	SD	AVG	SD	AVG	SD	AVG	SD	AVG	SD	AVG	SD	AVG	SD	AVG	SD	AVG	SD	AVG	SD	AVG	SD	AVG	SD
0	0.106166	0.276487	0.700702	0.122817			0.24936	0.283137	-0.686022	0.0862378	-1.64864	0.299529			-1.456	0.217695	2.1826	0.182805	2.11342	0.472554			1.97968	0.302265
2	2.88505	0.102884	2.84927	0.164615			2.80012	0.407581	0.897286	0.114153	0.737697	0.416449			1.09535	0.288331	2.28256	0.200898	1.99164	0.0132959			2.24446	0.158252
4	4.98673	0.105088	4.99252	0.0869695			4.88815	0.10187	2.51889	0.0923264	2.5521	0.317127			2.38651	0.0291988	3.9908	0.249731	3.86187	0.176204			3.96844	0.162605
6	5.01311	0.0528103	5.02493	0.172969			4.78209	0.0566259	2.67443	0.162335	2.64428	0.419413			2.45363	0.116085	4.75382	0.226802	5.00096	0.114112			4.67496	0.180168
8	4.90817	0.0641892	4.83436	0.122409			4.52848	0.149547	2.70735	0.132541	2.60315	0.440965			2.30763	0.0692697	4.97474	0.216706	5.27241	0.0708877			4.99498	0.191797
12	4.64716	0.071301	4.71077	0.0646453			4.17135	0.203821	2.63067	0.0850453	2.32016	0.460487			2.23806	0.0494323	5.2131	0.106369	5.37399	0.0823958			5.10684	0.130981
	viral proteins [log10(molecules/cell)]										virus titer [log10(virions/mL)]						normalized vRNA content in virions [log10(vRNA/virion)]
Time (hpi)	PB1		NP		M1-STV		M1-OP7			Time (hpi)	infectious		total			Time (hpi)	S5		S7-STV		S7-OP7		S8
	AVG	SD	AVG	SD	AVG	SD	AVG	SD			AVG	SD	AVG	SD			AVG	SD	AVG	SD	AVG	SD	AVG	SD
0	6.08476	6.32332	7.10311	0.125781	7.25869	0.0174747				3	4.80956	0				0	0	0.1355	0	0.2321			0	0.2185
2	6.99487	7.08263	7.87916	0.179043	7.56535	0.306699				4.5	5.17609	1.41421	7.57	7.72051		12	0	0.1204	0	0.1025			0	0.1145
4	7.26395	0.255773	7.95791	0.299831	7.90293	0.213206				6	7.6165	0.791384	8.89103	0.749533
6	7.28348	0.522523	8.25393	0.272806	8.20505	0.147567				9	8.5563	0.17669	9.80103	0.169706
8	7.55355	0.426373	8.35013	0.57375	8.24151	0.152264				12	8.77815	0.137051	9.98603	0.0777817
12	7.60977	0.327751	8.43394	0.370413	8.37647	0.19592				18	8.5498	0.36736	10.301	0.0848528
										24	8.49383	0.088345	10.316	0.106066
										30	8.49383	0.088345	10.401	0.0282843
										36	8.62046	0.267425	10.581	0.0989949
										48	8.0563	0.530417	10.501	0.0282843

## Sheet: OP7 and STV coinfection
	mRNA [log10(molecules/cell)]								cRNA [log10(molecules/cell)]								vRNA [log10(molecules/cell)]
Time (hpi)	S5		S7-STV		S7-OP7		S8		S5		S7-STV		S7-OP7		S8		S5		S7-STV		S7-OP7		S8
	AVG	SD	AVG	SD	AVG	SD	AVG	SD	AVG	SD	AVG	SD	AVG	SD	AVG	SD	AVG	SD	AVG	SD	AVG	SD	AVG	SD
0	-0.0266362	0.277582	0.0646427	0.427651	0.0847317	0.24111	-0.007033	0.547636	-0.87738	0.194527	-1.9688	0.470577	-1.17202	0.847048	-1.3729	0.493282	1.79217	0.560371	1.15242	0.371554	2.6738	0.312256	1.93524	0.282722
2	2.82425	0.583819	2.84637	0.413538	2.03662	1.28037	2.98719	0.893343	0.404617	0.947931	0.387304	1.18362	0.816812	1.37403	1.15997	1.24634	2.05047	0.590959	1.5289	0.248269	2.95305	0.399394	2.23226	0.532308
4	4.35596	0.657761	4.09237	0.442372	4.68502	1.1703	4.4379	0.78854	1.51964	0.460182	1.57477	0.296849	2.80804	0.861738	2.09171	0.55467	2.91438	0.761062	2.10124	0.328793	4.04493	0.753995	3.0663	0.643761
6	4.6711	0.19483	4.26118	0.376344	5.51268	0.265935	4.75995	0.375107	1.8185	0.0787431	1.43352	0.679693	3.50744	0.232648	2.24425	0.227037	3.52151	0.313236	2.75577	0.32871	5.05571	0.359742	3.48499	0.252476
8	4.70727	0.106803	4.07931	0.56871	5.38054	0.0761351	4.77815	0.200218	1.88453	0.0136886	1.23925	0.810386	3.44029	0.206723	2.26883	0.0835673	3.71925	0.138423	3.07796	0.695936	5.47588	0.233828	3.63511	0.117809
12	4.57427	0.0657676	3.81811	0.439854	5.33212	0.28331	4.62483	0.157685	2.00495	0.0580376	1.01276	0.946996	3.04549	0.283505	2.1577	0.216357	3.9556	0.234651	3.25554	0.916338	5.67436	0.1665	3.78644	0.0445606
	viral proteins [log10(molecules/cell)]										virus titer [log10(virions/mL)]						normalized vRNA content in virions [log10(vRNA/virion)]
Time (hpi)	PB1		NP		M1-STV		M1-OP7			Time (hpi)	infectious		total			Time (hpi)	S5		S7-STV		S7-OP7		S8
	AVG	SD	AVG	SD	AVG	SD	AVG	SD			AVG	SD	AVG	SD			AVG	SD	AVG	SD	AVG	SD	AVG	SD
3	6.06841	6.30697	7.10955	0.298248			7.16219	0.232888		3	2.27107	0				0	-0.2617	0.2296	-0.7882	0.3787	0.3903	0.0876	-0.2073	0.1731
4.5	6.77579	0.232134	7.22542	0.113058	6.22029	0.102994	7.61991	0.230398		4.5	4.42369	1.68812	7.56	7.71051		12	-1.0054	0.3309	-1.6543	0.4805	1.066	0.2141	-0.7418	0.23
6	7.00461	0.288725	7.56372	0.328914	6.65085	0.473966	8.30718	0.194552		6	5.30218	0.994401	8.13945	8.17299
9	7.27787	0.299443	7.94237	0.368193	6.6827	0.155432	8.42703	0.266434		9	6.0139	0.575838	8.83436	0.145029
12	7.45969	0.204112	8.11496	0.279494	6.95403	0.220418	8.53341	0.255462		12	6.83075	0.460466	9.33603	0.148492
18	7.44899	0.0600108	8.25208	0.117015	6.77456	0.3584	8.60574	0.181446		18	7.40369	0	9.92103	0
										24	6.33949	1.1082	9.69436	0.260256
										30	5.84439	1.26862	9.79103	0.270555
										36	6.42194	0.869667	9.99103	0.121655
										48	5.80776	1.27044	10.1144	0.070946

## Sheet: CHX experiment
STV infection, CHX-																						STV infection, CHX+
	mRNA [log10(molecules/cell)]																						mRNA [log10(molecules/cell)]
Time (hpi)	S5					S7-STV					S7-OP7					S8						Time (hpi)	S5					S7-STV					S7-OP7					S8
	Exp 1	Exp 2	Exp 3	AVG	SD	Exp 1	Exp 2	Exp 3	AVG	SD	Exp 1	Exp 2	Exp 3	AVG	SD	Exp 1	Exp 2	Exp 3	AVG	SD			Exp 1	Exp 2	Exp 3	AVG	SD	Exp 1	Exp 2	Exp 3	AVG	SD	Exp 1	Exp 2	Exp 3	AVG	SD	Exp 1	Exp 2	Exp 3	AVG	SD
0	-1.12201	-1.0739	-1.48158	-1.22583	0.222787	-1.09476	-0.749568	-0.972078	-0.938802	0.174985						-0.16857	-1.14813	-0.962566	-0.759755	0.52032		0	-1.18734	-1.16691	-1.50136	-1.28521	0.187477	-1.03887	-0.846642	-1.02783	-0.971113	0.107937						-0.920001	-1.47627	-1.06238	-1.15288	0.288966
1	0.775603	0.248109	1.10363	0.709113	0.431617	0.636395	0.225331	0.886263	0.582663	0.333726						0.702406	0.0848354	1.20285	0.663363	0.560028		1	0.763988	0.260067	1.06801	0.697357	0.408074	0.693718	0.215624	0.947323	0.618888	0.371545						0.827644	-0.120426	1.29434	0.667188	0.720905
2	1.92695	0.989499	1.59825	1.5049	0.475645	1.512	0.793907	1.28182	1.19591	0.366676						2.01456	0.824893	1.59795	1.47913	0.603668		2	1.26779	1.35355	1.64045	1.4206	0.195168	1.13511	1.22242	1.41589	1.2578	0.143698						1.32575	1.15583	1.79064	1.42407	0.328632
3	2.25798	1.57809	2.40019	2.07875	0.439375	1.3558	1.04491	1.67739	1.35937	0.316252						1.96902	1.41834	2.49905	1.96213	0.540388		3	1.89355	1.69767	2.08759	1.89294	0.194958	1.47331	1.5289	1.74641	1.58287	0.144329						1.63885	1.50351	2.1289	1.75709	0.329034
4	3.53709	2.47759	3.60706	3.20725	0.632865	2.50369	1.9685	3.04858	2.50692	0.540044						3.06628	2.53261	3.72039	3.10643	0.594903		4	2.38429	1.93683	2.30786	2.20966	0.239348	1.68827	1.58298	1.87517	1.71547	0.14798						1.91779	1.78138	2.4228	2.04066	0.3379
6	4.17301	3.73052	4.02649	3.97667	0.225415	3.56417	3.62708	3.76006	3.65043	0.10001						3.64408	3.76558	3.99487	3.80151	0.178134		6	2.65289	2.23977	2.41602	2.43622	0.207303	1.81295	2.02259	1.91632	1.91728	0.104821						1.99321	2.20727	2.37428	2.19159	0.191015
9	3.95668	3.64416	3.79963	3.80016	0.156264	3.40223	3.23046	3.30476	3.31248	0.0861441						3.29683	3.33411	3.45283	3.36126	0.0814637		9	2.90552	2.51214	2.99109	2.80292	0.255429	2.20705	2.08776	2.35833	2.21771	0.135601						2.42586	2.26033	2.81097	2.49905	0.282522
	vRNA [log10(molecules/cell)]																						vRNA [log10(molecules/cell)]
Time (hpi)	S5					S7-STV					S7-OP7					S8						Time (hpi)	S5					S7-STV					S7-OP7					S8
	Exp 1	Exp 2	Exp 3	AVG	SD	Exp 1	Exp 2	Exp 3	AVG	SD	Exp 1	Exp 2	Exp 3	AVG	SD	Exp 1	Exp 2	Exp 3	AVG	SD			Exp 1	Exp 2	Exp 3	AVG	SD	Exp 1	Exp 2	Exp 3	AVG	SD	Exp 1	Exp 2	Exp 3	AVG	SD	Exp 1	Exp 2	Exp 3	AVG	SD
0	2.1751	2.15693	2.12221	2.15141	0.0268716	1.75793	2.06262	2.08191	1.96749	0.18174						1.75685	1.75743	2.21744	1.91057	0.265754		0	2.03037	2.27955	2.2435	2.18447	0.134668	1.69566	2.11883	2.10123	1.97191	0.239397						1.32615	1.93127	1.94516	1.7342	0.353443
1	2.43759	2.48578	2.44342	2.4556	0.0263016	2.01972	2.28465	2.26544	2.18994	0.147723						2.03818	2.71284	2.45438	2.4018	0.340387		1	2.43333	2.42586	2.48073	2.44664	0.029759	2.04236	2.23406	2.29718	2.1912	0.132705						2.10344	2.09362	2.51459	2.23722	0.240264
2	2.0176	2.21685	2.21817	2.15088	0.11542	1.48198	2.16099	1.96185	1.86827	0.349042						1.87866	1.83501	2.1978	1.97049	0.198063		2	2.29996	2.46209	2.27548	2.34584	0.101413	1.97727	2.28465	2.06259	2.10817	0.158677						1.24349	2.0146	2.29991	1.85267	0.546507
3	2.45604	2.28652	2.5567	2.43309	0.136546	1.76925	2.20736	2.09295	2.02319	0.227235						2.1919	2.75163	2.59968	2.5144	0.289445		3	2.0999	2.26283	2.15287	2.17187	0.0831126	1.54991	2.19893	1.93701	1.89528	0.326518						1.7699	2.06345	2.25802	2.03046	0.245726
4	3.20521	2.61537	3.59496	3.13851	0.493188	2.87728	2.44906	3.26177	2.8627	0.406554						3.1084	3.16109	3.59062	3.2867	0.264516		4	2.05024	2.01202	2.12754	2.06327	0.0588545	1.84849	2.02328	1.85698	1.90958	0.0985547						1.84531	2.35654	2.12581	2.10922	0.256016
6	4.41126	4.07985	4.59722	4.36278	0.262071	4.57541	4.17605	4.61275	4.45474	0.242069						4.13656	4.67824	4.48208	4.43229	0.274251		6	1.76788	2.01062	2.01825	1.93225	0.142402	1.77632	2.0837	1.66792	1.84265	0.21568						1.49147	2.25597	1.96741	1.90495	0.386056
9	5.03982	4.94377	4.80079	4.92813	0.120279	5.12164	5.21169	5.04192	5.12508	0.0849377						4.72677	5.23568	4.75566	4.90604	0.285843		9	2.1453	2.21128	2.02758	2.12805	0.0930534	1.84	1.95864	1.88319	1.89395	0.0600441						1.84096	2.44274	1.77106	2.01825	0.369273
OP7/STV coinfection, CHX-																						OP7/STV coinfection, CHX+
	mRNA [log10(molecules/cell)]																						mRNA [log10(molecules/cell)]
Time (hpi)	S5					S7-STV					S7-OP7					S8						Time (hpi)	S5					S7-STV					S7-OP7					S8
	Exp 1	Exp 2	Exp 3	AVG	SD	Exp 1	Exp 2	Exp 3	AVG	SD	Exp 1	Exp 2	Exp 3	AVG	SD	Exp 1	Exp 2	Exp 3	AVG	SD			Exp 1	Exp 2	Exp 3	AVG	SD	Exp 1	Exp 2	Exp 3	AVG	SD	Exp 1	Exp 2	Exp 3	AVG	SD	Exp 1	Exp 2	Exp 3	AVG	SD
0	-0.982629	-1.74089	-	-1.36176	0.536171	-2.01623	-1.8576	-	-1.93691	0.112168	-0.404718	-1.21371	-	-0.809214	0.572043	-0.766299	-2.23448	-	-1.50039	1.03816		0	-0.414942	-1.55488	-2.1569	-1.37557	0.884712	-1.87722	-1.81461	-2.25566	-1.9825	0.23863	-0.404718	-1.21371	-1.52366	-1.04736	0.57772	-2.49544	-2.1898	-1.96348	-2.21624	0.266965
1	0.649289	0.523141	-	0.586215	0.0892004	0.548977	0.332113	-	0.440545	0.153347	-0.0642455	-0.123754	-	-0.094	0.0420791	0.881724	0.464639	-	0.673181	0.294924		1	0.721884	0.713139	0.900504	0.778509	0.105741	0.679387	0.714861	0.818566	0.737605	0.0723233	0.238083	0.309841	0.369977	0.305967	0.0660326	1.07527	0.917052	1.51061	1.16764	0.307371
2	1.19375	1.11041	-	1.15208	0.0589296	0.784002	0.881274	-	0.832638	0.0687816	0.156143	0.101662	-	0.128903	0.0385241	1.26171	1.22425	-	1.24298	0.0264905		2	1.32151	1.45054	1.66815	1.48007	0.175196	1.15803	1.28205	1.37209	1.27072	0.107475	0.428804	0.629401	0.742337	0.600181	0.158796	1.59473	1.64175	2.11227	1.78292	0.286194
3	1.87613	1.55949	-	1.71781	0.223897	1.23255	1.07958	-	1.15607	0.108168	1.17191	0.57371	-	0.87281	0.422991	1.99464	1.68085	-	1.83774	0.221883		3	1.30845	1.90627	2.14562	1.78678	0.431191	0.931609	1.70363	1.73977	1.45834	0.456518	0.815897	0.780563	0.90014	0.8322	0.0614328	1.13505	2.17515	2.51707	1.94242	0.719804
4	3.29172	2.20522	-	2.74847	0.768271	2.12536	1.48036	-	1.80286	0.456085	2.90959	1.5483	-	2.22895	0.962574	3.07767	2.21704	-	2.64735	0.608554		4	2.50625	2.00858	2.28807	2.26763	0.249464	1.86597	1.67451	1.90171	1.81406	0.122175	1.18745	0.70233	0.980425	0.956735	0.243426	2.38601	2.17794	2.66818	2.41071	0.246048
6	3.7389	3.20171	-	3.47031	0.379849	2.66133	2.57313	-	2.61723	0.0623648	4.05392	3.5439	-	3.79891	0.360635	3.5715	3.3746	-	3.47305	0.139229		6	2.7734	2.32746	2.57693	2.55926	0.223495	1.98205	2.07251	2.10082	2.05179	0.0620351	1.22701	0.95957	1.2019	1.12949	0.147692	2.51694	2.58986	2.89553	2.66744	0.200866
9	3.73164	3.41164	-	3.57164	0.226274	1.99352	2.43584	-	2.21468	0.312771	4.11466	3.99341	-	4.05404	0.0857409	3.58147	3.60779	-	3.59463	0.0186153		9	2.89245	2.43641	2.73917	2.68934	0.232069	2.27727	2.15433	2.28267	2.23809	0.0725895	1.44316	0.862774	1.15069	1.15221	0.290195	2.90404	2.75882	2.94821	2.87036	0.0990871
	vRNA [log10(molecules/cell)]																						vRNA [log10(molecules/cell)]
Time (hpi)	S5					S7-STV					S7-OP7					S8						Time (hpi)	S5					S7-STV					S7-OP7					S8
	Exp 1	Exp 2	Exp 3	AVG	SD	Exp 1	Exp 2	Exp 3	AVG	SD	Exp 1	Exp 2	Exp 3	AVG	SD	Exp 1	Exp 2	Exp 3	AVG	SD			Exp 1	Exp 2	Exp 3	AVG	SD	Exp 1	Exp 2	Exp 3	AVG	SD	Exp 1	Exp 2	Exp 3	AVG	SD	Exp 1	Exp 2	Exp 3	AVG	SD
0	1.91119	2.04825	-	1.97972	0.0969163	1.34613	1.64949	-	1.49781	0.21451	2.16406	2.32861	-	2.24633	0.116354	1.85546	2.02897	-	1.94221	0.122688		0	1.7693	1.78489	1.809	1.78773	0.0200048	1.18905	1.63544	1.38917	1.40456	0.223591	1.8842	2.28861	2.05835	2.07705	0.202852	1.43347	2.03184	2.17031	1.87854	0.391616
1	2.31841	1.97021	-	2.14431	0.246208	1.6801	1.64668	-	1.66339	0.0236263	2.58245	2.37826	-	2.48036	0.144382	2.1803	2.08069	-	2.13049	0.0704327		1	2.273	2.15136	1.95295	2.12577	0.161555	1.68717	1.73662	1.71208	1.71196	0.0247227	2.54047	2.53413	2.29114	2.45525	0.142157	2.218	1.94708	2.43081	2.19863	0.242449
2	2.04314	2.09423	-	2.06869	0.036124	1.37443	1.61436	-	1.4944	0.169657	2.31518	2.30792	-	2.31155	0.00513772	1.90912	1.96575	-	1.93744	0.0400482		2	2.15523	1.88382	2.05024	2.02977	0.136859	1.54566	1.73802	1.59616	1.62662	0.0997304	2.62023	1.93135	2.38571	2.31243	0.350236	2.05848	1.80772	2.44259	2.10293	0.319764
3	2.25314	1.92005	-	2.08659	0.235526	1.93906	1.64668	-	1.79287	0.206742	2.34177	2.31895	-	2.33036	0.0161347	2.28471	2.10511	-	2.19491	0.126992		3	2.36807	2.14857	1.90497	2.14053	0.231655	1.48198	1.7605	1.46369	1.56872	0.166338	2.51808	2.50103	2.24313	2.42074	0.154058	1.94392	2.17839	2.34573	2.15601	0.201835
4	2.38793	1.93956	-	2.16375	0.317046	1.96878	1.51459	-	1.74169	0.321156	3.43183	2.53137	-	2.9816	0.63672	2.90538	2.83927	-	2.87232	0.046746		4	2.19496	1.7835	1.85832	1.94559	0.219177	1.46217	1.63685	1.34777	1.48226	0.145582	2.36416	1.80032	2.18784	2.11744	0.288438	1.94827	2.67979	2.22529	2.28445	0.369332
6	3.39817	2.74635	-	3.07226	0.460911	2.36784	2.12586	-	2.24685	0.171106	4.77936	4.09693	-	4.43815	0.48255	3.07649	3.40676	-	3.24163	0.233535		6	2.22476	1.81415	1.94495	1.99462	0.209761	1.47915	1.57783	1.27463	1.44387	0.154646	2.54607	2.33688	2.24749	2.37681	0.153241	1.99758	2.62376	2.18602	2.26912	0.321257
9	3.3925	3.2438	-	3.31815	0.105147	2.57444	2.20174	-	2.38809	0.263542	5.1012	4.80178	-	4.95149	0.211723	3.27952	3.73577	-	3.50764	0.322618		9	2.06868	1.91587	1.83566	1.94007	0.118381	1.60368	0.679902	1.31465	1.19941	0.472548	2.19624	1.78101	2.04962	2.00896	0.210584	1.94247	2.43412	2.08261	2.15307	0.253283

## Sheet: M1-OP7 release
STV infection
	viral proteins [log10(molecules/cell)]
Time (hpi)	M1-STV					M1-OP7
	Exp 1	Exp 2	Exp 3	AVG	SD	Exp 1	Exp 2	Exp 3	AVG	SD
8	14.6562	14.2798	14.3684	14.4348	0.196811				#DIV/0!	#DIV/0!
12	15.1811	15.0225	-	15.1018	0.112126			-	#DIV/0!	#DIV/0!
OP7/STV coinfection
	viral proteins [log10(molecules/cell)]
Time (hpi)	M1-STV					M1-OP7
	Exp 1	Exp 2	Exp 3	AVG	SD	Exp 1	Exp 2	Exp 3	AVG	SD
8	12.2599		12.0316	12.1458	0.161442	14.0924	14.2106	13.6636	13.9889	0.287832
12	12.7401	12.5106	-	12.6254	0.162239	14.2256	14.5582	-	14.3919	0.235175

## Sheet: passaging experiments
	100 S7-OP7 vRNA/virion						10-1 S7-OP7 vRNA/virion						10-2 S7-OP7 vRNA/virion						10-3 S7-OP7 vRNA/virion
	normalized vRNA content in virions [log10(vRNA/virion)]				virus titer [log10(virions/mL)]		normalized vRNA content in virions [log10(vRNA/virion)]				virus titer [log10(virions/mL)]		normalized vRNA content in virions [log10(vRNA/virion)]				virus titer [log10(virions/mL)]		normalized vRNA content in virions [log10(vRNA/virion)]				virus titer [log10(virions/mL)]
passage	S5	S7-STV	S7-OP7	S8	infectious	total	S5	S7-STV	S7-OP7	S8	infectious	total	S5	S7-STV	S7-OP7	S8	infectious	total	S5	S7-STV	S7-OP7	S8	infectious	total
0	-0.0258746	0.104425	0.212087	0.18562	9	10.2005	-0.0608221	-0.00161187	-0.984113	0.0835039	9.25527	10.3416	-0.0263906	0.147031	-2.13237	0.249382	9.38021	10.2738	-0.0515357	0.0634873	-3.0234	0.18903	8.74819	10.171
1	-0.792236	-1.55415	0.644991	-0.727584	5.88081	9.33103	-0.0130571	-0.281161	0.618405	0.0728425	8.38021	9.28103	0.154038	0.110209	-0.441535	0.226658	8.88081	9.77103	0.114213	0.320337	-0.879647	0.414487	9.50515	9.63765
2							-1.32315	-1.99241	0.937851	-1.21381	5.38021	9.40103	-0.300591	-0.770595	1.02261	-0.0882779	7.38021	9.57103	-0.0211678	-0.0231994	0.141794	0.116203	7.74819	9.40103
3																			-1.93426	-2.64229	-0.0333162	-1.84092	4.74819	10.031

## Sheet: STV infection - raw
	mRNA [log10(molecules/cell)]												cRNA [log10(molecules/cell)]												vRNA [log10(molecules/cell)]
Time (hpi)	S5			S7-STV			S7-OP7			S8			S5			S7-STV			S7-OP7			S8			S5			S7-STV			S7-OP7			S8
	Exp 1	Exp 2	Exp 3	Exp 1	Exp 2	Exp 3	Exp 1	Exp 2	Exp 3	Exp 1	Exp 2	Exp 3	Exp 1	Exp 2	Exp 3	Exp 1	Exp 2	Exp 3	Exp 1	Exp 2	Exp 3	Exp 1	Exp 2	Exp 3	Exp 1	Exp 2	Exp 3	Exp 1	Exp 2	Exp 3	Exp 1	Exp 2	Exp 3	Exp 1	Exp 2	Exp 3
0	-0.202706	0.330553	0.190651	0.58752	0.683289	0.831296				0.525995	0.261941	-0.0398582	-0.785427	-0.641407	-0.631231	-1.30914	-1.76114	-1.87563				-1.32756	-1.33309	-1.70735	2.37644	2.15804	2.01332	2.65429	1.90539	1.78057				1.64252	2.2264	2.07011
2	2.92248	2.76869	2.96398	2.93247	2.65967	2.95568				3.23997	2.43521	2.72518	0.959175	0.765553	0.967129	1.211	0.574643	0.427445				1.16882	0.777398	1.33985	2.5145	2.17049	2.16271	1.97693	1.99519	2.0028				2.06178	2.33208	2.33952
4	4.9342	4.91827	5.10773	4.95673	4.92916	5.09168				5.00367	4.81116	4.84963	2.52167	2.60979	2.4252	2.77661	2.69038	2.18932				2.40224	2.40447	2.35282	4.24985	3.75156	3.97099	3.89181	3.67262	4.02119				3.81326	3.95449	4.13757
6	4.95213	5.0436	5.0436	4.82614	5.14102	5.10764				4.77424	4.84223	4.7298	2.70865	2.81692	2.49771	2.84203	2.92827	2.16255				2.48009	2.5542	2.3266	4.99208	4.54055	4.72885	4.94363	4.92688	5.13237				4.47861	4.7136	4.83268
8	4.83406	4.94596	4.9445	4.69989	4.93932	4.86386				4.68951	4.50196	4.39397	2.71028	2.8384	2.57337	2.73796	2.96098	2.11052				2.32977	2.36312	2.22999	5.15686	4.73507	5.0323	5.19935	5.27698	5.3409				4.77483	5.08422	5.1259
12	4.58147	4.637	4.72299	-	4.75648	4.66506				4.40664	4.05814	4.04926	2.64687	2.70645	2.53869	-	2.64577	1.99454				2.2479	2.28184	2.18445	5.33351	5.17391	5.13189	5.28032	5.43528	5.40636				4.95559	5.18246	5.18246
	viral proteins [log10(molecules/cell)]														virus titer [log10(virions/mL)]								normalized vRNA content in virions [log10(vRNA/virion)]
Time (hpi)	PB1			NP			M1-STV			M1-OP7				Time (hpi)	infectious			total				Time (hpi)	S5			S7-STV			S7-OP7			S8
	Exp 1	Exp 2	Exp 3	Exp 1	Exp 2	Exp 3	Exp 1	Exp 2	Exp 3	Exp 1	Exp 2	Exp 3			Exp 1	Exp 2	Exp 3	Exp 1	Exp 2	Exp 3			Exp 1	Exp 2	Exp 3	Exp 1	Exp 2	Exp 3	Exp 1	Exp 2	Exp 3	Exp 1	Exp 2	Exp 3
0			6.54553	6.77024	7.2282	7.33022								3	4.80956	-	-		-	-		0	-0.077	-0.108	0.1407	0.2221	-0.151	-0.2035				-0.2558	-0.0326	0.1811
2	7.00688	6.54263	6.77787	7.35066	7.1309	7.19469	6.32263	6.11666	6.22157					4.5	4.17609	6.17609	-		7.87103	-		12	-0.134	-0.0055	0.1066	0.1053	-0.0938	-0.0363				-0.1412	0.0458	0.0668
4	7.23072	6.67938	7.10372	7.73471	7.18453	7.77191	6.33677	6.41974	7.19604					6	7.0569	8.17609	-	8.36103	9.42103	-
6	7.47641	6.93344	7.42376	8.30118	7.56546	7.96047	6.77744	6.50332	6.76734					9	8.43136	8.68124	-	9.68103	9.92103	-
8	7.56679	7.22432	7.58797	8.42746	7.88888	8.02855	6.72649	6.96905	7.16655					12	8.68124	8.87506	-	9.93103	10.041	-
12	7.50521	7.3858	7.45597	8.38461	8.16303	8.2086	6.42004	6.76692	7.13672					18	8.29003	8.80956	-	10.241	10.361	-
														24	8.43136	8.5563	-	10.241	10.391	-
														30	8.43136	8.5563	-	10.381	10.421	-
														36	8.80956	8.43136	-	10.511	10.651	-
														48	8.43136	7.68124	-	10.481	10.521	-

## Sheet: OP7 and STV infection - raw
	mRNA [log10(molecules/cell)]												cRNA [log10(molecules/cell)]												vRNA [log10(molecules/cell)]
Time (hpi)	S5			S7-STV			S7-OP7			S8			S5			S7-STV			S7-OP7			S8			S5			S7-STV			S7-OP7			S8
	Exp 1	Exp 2	Exp 3	Exp 1	Exp 2	Exp 3	Exp 1	Exp 2	Exp 3	Exp 1	Exp 2	Exp 3	Exp 1	Exp 2	Exp 3	Exp 1	Exp 2	Exp 3	Exp 1	Exp 2	Exp 3	Exp 1	Exp 2	Exp 3	Exp 1	Exp 2	Exp 3	Exp 1	Exp 2	Exp 3	Exp 1	Exp 2	Exp 3	Exp 1	Exp 2	Exp 3
0	-0.341703	0.181903	0.0798916	0.176862	0.424995	-0.407929	0.363142	-0.0544729	-0.0544742	0.623761	-0.283966	-0.360894	-1.0976	-0.805575	-0.728961	-1.81466	-1.59462	-2.49711	-0.194391	-1.63493	-1.68674	-1.62149	-1.69244	-0.804785	2.42988	1.37839	1.56825	1.5081	1.18236	0.766807	2.9521	2.33612	2.73317	2.19242	1.63251	1.98081
2	3.20645	2.15223	3.11408	3.1719	2.38106	2.98616	3.064	0.602207	2.44363	3.74053	2.00026	3.22078	0.817721	-0.679762	1.07589	1.29724	-0.950827	0.815504	2.1096	-0.626123	0.966956	1.80096	-0.276417	1.95536	2.65701	1.47643	2.01798	1.78209	1.28587	1.51876	3.22444	2.49443	3.14028	2.53573	1.61762	2.54344
4	4.73093	3.59646	4.74048	4.31971	3.58255	4.37484	5.46528	3.33938	5.25041	5.02583	3.54182	4.74607	1.75262	0.989564	1.81675	1.54702	1.29277	1.88452	3.5818	1.87935	2.96298	2.4868	1.4576	2.33074	3.57738	2.08334	3.08241	2.33768	1.72577	2.24026	4.3615	3.18425	4.58902	3.42286	2.32315	3.45288
6	4.71599	4.45775	4.83957	4.03239	4.69553	4.0556	5.59389	5.21561	5.72855	5.091	4.35254	4.83631	1.89733	1.73984	1.81833	1.1768	2.20419	0.919581	3.77608	3.37457	3.37169	2.43311	1.99236	2.30728	3.82083	3.19601	3.5477	2.57057	3.13529	2.56144	5.20377	4.64557	5.31779	3.56261	3.20282	3.68955
8	4.62482	4.66906	4.82792	3.66382	4.72746	3.84665	5.29278	5.41988	5.42896	4.93849	4.55374	4.84223	1.89245	1.86872	1.89241	0.967162	2.15066	0.599916	3.67678	3.3501	3.29398	2.28279	2.17916	2.34454	3.87873	3.64885	3.63018	2.65429	3.88115	2.69843	5.57718	5.20848	5.64197	3.60363	3.53623	3.76546
12	4.57998	4.50584	4.637	3.54483	4.32551	3.584	5.087	5.6423	5.26706	4.77294	4.45906	4.64251	1.98025	2.07125	1.96335	0.701023	2.07632	0.260922	3.32852	3.04645	2.76151	1.92847	2.18629	2.35834	4.01975	4.1515	3.69554	2.7441	4.31345	2.70909	5.70773	5.4937	5.82165	3.7525	3.8369	3.76992
	viral proteins [log10(molecules/cell)]														virus titer [log10(virions/mL)]								normalized vRNA content in virions [log10(vRNA/virion)]
Time (hpi)	PB1			NP			M1-STV			M1-OP7				Time (hpi)	infectious			total				Time (hpi)	S5			S7-STV			S7-OP7			S8
	Exp 1	Exp 2	Exp 3	Exp 1	Exp 2	Exp 3	Exp 1	Exp 2	Exp 3	Exp 1	Exp 2	Exp 3			Exp 1	Exp 2	Exp 3	Exp 1	Exp 2	Exp 3			Exp 1	Exp 2	Exp 3	Exp 1	Exp 2	Exp 3	Exp 1	Exp 2	Exp 3	Exp 1	Exp 2	Exp 3
0			6.56188	6.96634	7.21382	7.12918	7.2624	7.23966	7.27402	6.97851	7.42413	7.08392		3	2.27107	-	-		-	-		0	-0.2771	-0.0248	-0.4832	-0.987	-0.3515	-1.0262	0.3404	0.4915	0.339	-0.2309	-0.0236	-0.3674
2		7.36868	6.79772	7.78081	8.08582	7.77085	7.36214	7.91814	7.41577	7.72633	7.35554	7.77787		4.5	2.52288	5.74819	5		7.86103	-		12	-1.1616	-0.6254	-1.2294	-2.1116	-1.1535	-1.6977	1.0663	1.2799	0.8517	-0.9794	-0.5202	-0.7258
4	7.15488	7.55618	7.0808	7.72006	8.29471	7.85895	7.80016	8.14806	7.76057	8.18803	8.20182	8.53169		6	4.27107	6.25527	5.38021		8.47103	8.07103
6	6.68117	7.5538	7.61546	7.97385	8.51883	8.26913	8.04425	8.23662	8.33427	8.45015	8.1498	8.68116		9	6.15635	6.50515	5.38021	8.83103	8.98103	8.69103
8	7.06178	7.7792	7.81969	7.68803	8.70131	8.66106	8.10686	8.21093	8.40674	8.62029	8.24584	8.7341		12	7.15635	6.50515	-	9.44103	9.23103	-
12	7.23149	7.78905	7.80877	8.00648	8.63473	8.6606	8.16091	8.42478	8.54371	8.6809	8.39879	8.73753		18	7.40369	-	-	9.92103	-	-
														24	7.27107	6.63347	5.11394	9.96103	9.68103	9.44103
														30	7.02803	6	4.50515	10.071	9.53103	9.77103
														36	7.40369	6.11394	5.74819	10.131	9.91103	9.93103
														48	7.15635	5.63347	4.63347	10.191	10.051	10.101
